# Supplementary material for: CDK4-E2F3 signals enhance oxidative skeletal muscle fiber numbers and function to affect myogenesis and metabolism
Source: J Clin Invest. 2023 Jul 3;133(13):e162479. doi: 10.1172/JCI162479 (PMC10313363; doi:10.1172/JCI162479)
Supplement: Supporting data values [file jci-133-162479-s178.xlsx]

## Sheet: Fig 1A
	WT-RD	0	15	30	60	120
	1	92	260	311	221	163
	2	102	283	281	230	136
	3	103	272	308	256	107
	4	112	262	301	287	126
	5	103	237	251	215	114
	6	105	223	298	244	109
	7	102	242	291	208	120
	8	114	243	329	289	136
	RR-RD
	1	92	203	252	201	93
	2	90	188	201	161	92
	3	84	198	217	159	101
	4	71	186	219	167	89
	5	101	194	236	164	90
	6	80	179	218	159	89
	7	95	198	235	145	89

## Sheet: Fig 1B
	WT-RD	0	15	30	60	120
	1	118	97	76	82	125
	2	123	84	67	82	127
	3	123	81	79	96	117
	4	126	96	74	78	136
	5	113	89	73	82	116
	6	125	98	88	88	141
	7	122	67	67	77	112
	8	134	93	78	88	128
	RR-RD
	1	121	71	47	55	95
	2	131	79	62	56	82
	3	114	62	51	63	78
	4	125	73	58	66	90
	5	121	82	43	66	101
	6	111	87	57	47	100
	7	132	69	56	69	102

## Sheet: Fig 1C
	WT-HFD
		1	2	3	4	5	6	7	8	9
	1	2.1	3.1	4.86	6	9.11	8.5	10.11	11.9	14.1
	2	2.26	3.69	5.62	6.29	10.03	10.66	13.32	15.66	18.22
	3	1.8	3.8	5.72	6.61	9.19	9.83	11.39	14.56	15.72
	4	2.54	3.45	5.84	6.87	9.34	9.48	11.47	13.97	16.47
	5	1.49	2.39	4.49	5.56	8.53	10.16	11.4	14.38	15.8
	6	1.9	4.29	6.49	8.18	9.62	11.09	12.69	14.52	16.32
	RR-HFD
	1	0.83	2.33	3.2	3.98	4.4	5.31	6	8.01	8.8
	2	1.29	1.98	3.77	4.87	5.38	5.38	6.14	6.94	8.38
	3	1.35	2.24	2.95	4.85	5.93	6.52	7.26	7.93	8.93
	4	1.34	2.74	3.65	6.71	5.65	6.45	6.12	8.32	7.45
	5	2.74	4.51	5.74	7.5	8.73	9.35	10.24	10.78	12.61
	6	0.59	1.48	3.02	3.69	4.42	5.69	4.69	7.02	6.92

## Sheet: Fig 1D
	Group	Fat mass (g)
	WT-HFD	12.76
	WT-HFD	12.2
	WT-HFD	12.461
	WT-HFD	11.486
	WT-HFD	7.563
	WT-HFD	17.093
	RR-HFD	6.011
	RR-HFD	6.356
	RR-HFD	9.823
	RR-HFD	6.87655
	RR-HFD	11.293
	RR-HFD	8.3454

## Sheet: Fig 1E
	Group	Lean mass (g)
	WT-HFD	19.283
	WT-HFD	21.879
	WT-HFD	24.722
	WT-HFD	24.467
	WT-HFD	22.968
	WT-HFD	28.32
	RR-HFD	28.41
	RR-HFD	24.264
	RR-HFD	34.534
	RR-HFD	32.654
	RR-HFD	33.656
	RR-HFD	33.865

## Sheet: Fig 1F
		blood glucose mg/dL
	Group	Fasting		Fed
	WT-HFD	145		201
	WT-HFD	132		176
	WT-HFD	125		192
	WT-HFD	156		167
	WT-HFD	161		205
	WT-HFD	142		187
	RR-HFD	141		167
	RR-HFD	122		156
	RR-HFD	143		145
	RR-HFD	129		165
	RR-HFD	145		131
	RR-HFD	132		155

## Sheet: Fig 1G
	WT-HFD	0	15	30	60	120
	1	145	495	452	284	252
	2	121	501	445	399	226
	3	133	469	390	304	229
	4	122	475	448	240	225
	5	136	405	402	304	242
	6	152	405	425	319	241
	7	124	512	458	301	225
	8	135	522	429	306	228
	RR-HFD
	1	132	350	290	156	125
	2	121	302	315	161	92
	3	114	385	248	159	138
	4	121	312	248	167	110
	5	124	324	345	164	121
	6	120	365	301	185	109
	7	121	304	302	168	102

## Sheet: Fig 1H
	WT-HFD	0	15	30	60	120
	1	210	142	135	184	185
	2	235	158	142	185	158
	3	192	108	128	165	154
	4	148	135	178	145	136
	5	258	184	125	189	225
	6	215	178	136	187	218
	7	205	148	145	193	207
	8	209	136	138	187	205
	RR-HFD
	1	161	102	126	95	125
	2	131	109	85	97	112
	3	184	99	89	86	109
	4	145	98	91	74	110
	5	159	102	100	86	128
	6	151	106	101	97	119
	7	132	105	89	99	102

## Sheet: Fig 1J
	Group	Whole body glucose uptake
	WT-HFD	245
	WT-HFD	239
	WT-HFD	217
	WT-HFD	260
	WT-HFD	237
	WT-HFD	266
	RR-HFD	280
	RR-HFD	272
	RR-HFD	289
	RR-HFD	295
	RR-HFD	296
	RR-HFD	263.8

## Sheet: Fig 1K
	Group	Muscle glucose uptake
	WT-HFD	29
	WT-HFD	40
	WT-HFD	51
	WT-HFD	45.8261
	WT-HFD	23
	WT-HFD	5.91304
	RR-HFD	71.2
	RR-HFD	53
	RR-HFD	55
	RR-HFD	65
	RR-HFD	97
	RR-HFD	72

[truncated: 34 more sheets: Fig 1M, Fig 1N, Fig 1O, Fig 1P, Fig 2A, Fig 2B, Fig 2C, Fig 2F, Fig 2H, Fig 2J, Fig 2L, Fig 3F, Fig 3G, Fig 3H, Fig 3I, Fig 3L, Fig 3M, Fig 4C, Fig 4D, Fig 4E …]
